# Supplementary material for: Genomic Insights into Chromosomal Colistin Resistance and Virulence–Resistance Convergence in MDR/XDR Klebsiella pneumoniae from Tertiary Hospitals in Peshawar, Pakistan
Source: Pathogens. 2026 Feb 14;15(2):218. doi: 10.3390/pathogens15020218 (PMC12943686; doi:10.3390/pathogens15020218)
Supplement: Supplementary file 1 [file pathogens-15-00218-s001.zip]

Archive with 1 entries (1 files):
- pathogens-4129128-supplementary.pdf
